# Supplementary material for: GraphClust2: Annotation and discovery of structured RNAs with scalable and accessible integrative clustering
Source: Gigascience. 2019 Dec 6;8(12):giz150. doi: 10.1093/gigascience/giz150 (PMC6897289; doi:10.1093/gigascience/giz150)
Supplement: giz150_Supplemental_Files [file giz150_supplemental_files.zip]

Archive with 3 entries (3 files):
- supplement.pdf
- Supplementary_T1_longRNAs_candidates_metrics.xlsx
- Supplementary_T2_Roquin1_CDElike_motifs.xlsx
