# Supplementary material for: GraphClust2: Annotation and discovery of structured RNAs with scalable and accessible integrative clustering
Source: Gigascience. 2019 Dec 6;8(12):giz150. doi: 10.1093/gigascience/giz150 (PMC6897289; doi:10.1093/gigascience/giz150)
Supplement: giz150_Supplemental_Files [file giz150_supplemental_files.zip › Supplementary_T1_longRNAs_candidates_metrics.xlsx]

## Sheet: Cluster Candidates Metrics
gene_name	cluster	Mean pairwise identity	Evofold-score	Rscape_TP	RNAz SVM RNA-class probability	Consensus MFE (kcal/mol)	G+C content	num_seqs	Structure conservation index	Evofold_basePairCount	location on human pre-mRNA
FTL	2	64.98	36.899	0	0	-1.07	0.572	54	0.04	8	1396-1502
FTL	6	51.4	52.777	0	0.003	-2.07	0.584	82	0.08	20	1-96
FTL	5	61.02	37.205	1	0.091	-7.59	0.586	58	0.28	11	421-520
NEAT1	2	84.53	28.13	3	0.955	-22.98	0.492	60	0.64	23	22643-22742
NEAT1	8	77.06	2.426	0	0	-3.32	0.494	54	0.12	7	21137-21236
MALAT1	16	71.97	5.933	0	0	-0.85	0.424	68	0.04	18	6844-6936
MALAT1	61	74.12	8.01	0	0.003	-7.39	0.553	60	0.28	13	7324-7407
MALAT1	43	52.73	59.606	0	0	-2.06	0.463	92	0.11	15	6984-7082,7023-7121
MALAT1	11	44.06	1250.6	1	0.011	-1.88	0.384	76	0.09	31	7124-7226
MALAT1	36	70.13	47.006	0	0	-0.96	0.439	55	0.04	25	3153-3249
MALAT1	25	75.8	18.811	1	0	-8.34	0.421	55	0.45	13	3778-3875
MALAT1	40	79.66	26.813	1	0	-1.19	0.4	65	0.07	10	5942-6038
MALAT1	2	83.19	7	0	0	-4.41	0.468	59	0.2	4	7411-7507
MALAT1	38	71.69	23.047	0	0	-2.2	0.466	66	0.11	18	5290-5373
MALAT1	13	62.33	41.04	1	0.007	-1.21	0.43	56	0.04	15	5448-5555
MALAT1	7	66.6	35.686	1	0.345	-7.19	0.458	54	0.25	22	7615-7708
MALAT1	55	83.44	4.252	0	0	-1.08	0.335	67	0.06	1	4505-4605
MALAT1	21	52.6	826.68	0	0	-1.14	0.432	68	0.06	26	4895-4998
MALAT1	52	55.71	102.23	2	0.011	-1.87	0.297	55	0.12	19	5739-5830
MALAT1	27	84.04	3.916	0	0	-1.62	0.351	53	0.09	3	5868-5970
MALAT1	3	80.08	9.439	1	0	-2.27	0.411	60	0.11	3	6637-6736
MALAT1	29	73.95	151	5	1	-18.03	0.326	79	0.62	31	8263-8363
MALAT1	6	80.73	4.784	0	0	-2.5	0.455	66	0.09	9	5326-5424
MALAT1	44	63.7	34.855	0	0	-1.29	0.426	57	0.06	14	7893-7995
MALAT1	30	63.51	13.678	1	0.342	-7.91	0.364	55	0.35	14	7261-7361
MALAT1	5	79.05	101.68	0	1	-25.48	0.47	80	0.81	28	8326-8423
MALAT1	18	87.46	2.587	0	0	-3.01	0.574	58	0.18	5	7754-7854
MALAT1	14	75.69	32.656	0	0.5	-12.85	0.532	58	0.34	27	7694-7793
HOTAIR	9	84.82	45.135	0	0	-3.29	0.504	87	0.13	33	1759-1852
HOTAIR	47	89.75	8.006	0	0	-16.59	0.611	58	0.44	12	2453-2551
HOTAIR	36	81.68	13.306	0	0	-4.01	0.491	56	0.2	19	693-792
HOTAIR	32	88.01	46.997	0	0	-6.54	0.479	81	0.32	24	1788-1880
HOTAIR	22	84.78	1.422	0	0	-11.17	0.704	52	0.26	3	1053-1150
HOTAIR	20	78.67	8.847	1	0	-1.33	0.514	72	0.06	5	4133-4223
HOTAIR	2	84.68	54.691	0	0	-4.98	0.461	87	0.2	24	1824-1921
HOTAIR	13	86.86	1.665	0	0	-1.22	0.459	60	0.05	3	6495-6594
HOTAIR	24	91.74	1.838	0	0	-3.81	0.402	57	0.28	5	10428-10528
HOTAIR	19	64.91	21.296	0	0	-5.34	0.404	100	0.33	31	1918-2011,1892-1991
HOTAIR	10	85.09	8.475	0	0.003	-20.43	0.733	50	0.48	2	983-1080
HOTAIR	26	52.02	68.095	2	0	-1.86	0.612	98	0.05	20	1402-1501
HOTAIR	3	90.91	13.382	0	0	-5.32	0.38	62	0.26	17	2588-2685
HOTAIR	42	86.16	1.04	0	0	-4.35	0.457	56	0.16	3	6842-6936
HOTAIR	29	67.76	346.42	4	0.991	-23.07	0.605	55	0.64	24	2034-2132
HOTAIR	6	75.89	30.889	1	0	-1.56	0.514	82	0.06	14	1683-1780
HOTAIR	31	87.36	44.528	0	0	-9.26	0.505	62	0.33	29	2521-2620
HOTAIR	30	91.39	1.579	0	0	-3.28	0.488	58	0.18	3	6456-6549
HOTAIR	5	91.36	58.377	1	0	-9.92	0.486	77	0.41	32	1851-1951
HOTAIR	53	62.62	156.82	0	0	-7.54	0.664	100	0.19	22	1294-1392,1261-1361
HOTAIR	14	86.01	9.827	0	0	-4.07	0.533	62	0.13	6	1963-2061
HOTAIR	51	72.49	6.646	0	0	-4.16	0.637	90	0.11	12	1472-1572
HOTAIR	8	81.91	43.884	0	0	-2.67	0.605	91	0.09	21	1543-1645
XIST	32	68.24	2.838	0	0	-4.27	0.494	50	0.14	3	1330-1435
XIST	35	73.39	9.382	0	0	-1.49	0.366	57	0.11	6	21425-21519
XIST	13	42.29	790.01	4	0	-1.44	0.461	100	0.06	102	620-726,562-656
XIST	7	81.77	5.206	0	0	-2.13	0.426	100	0.09	2	6136-6223,6708-6795,7300-7389,7590-7679,8175-8264,7881-7970,7000-7099
XIST	19	39.57	220.29	1	0.005	-1.58	0.452	94	0.07	34	396-487,423-521
XIST	1	54.15	301.73	3	0.04	-10.29	0.418	54	0.43	62	358-451,598-692
XIST	3	61.63	20.744	0	0.426	-6.12	0.367	54	0.42	12	286-383
XIST	5	54.27	62.458	2	0.098	-0.44	0.373	59	0.04	9	4872-4950
XIST	8	68.22	11.044	0	0.004	-6.48	0.453	55	0.25	9	699-799

## Sheet: Candidates UCSC_track_hg38
To view the track, please copy below rows into the UCSC genome browser custom track page. Please ensure that the text is copied as it is, without extra quotation marks.
track name= description="GraphClust-2.0 " visibility=3 itemRgb=On
browser position chr11 65443935 65445540
chr11 65445441 65445540 C2-evof-rnaz-rscp 95 + 65445441 65445540 213,94,0
chr11 65443935 65444034 C8-evof 0 + 65443935 65444034 10,10,10
chr19 48965721 48965820 C5-evof 9 + 48965721 48965820 10,10,10
chr19 48965301 48965396 C6-evof 0 + 48965301 48965396 10,10,10
chr19 48966696 48966802 C2-evof 0 + 48966696 48966802 10,10,10
chr12 53972824 53972922 C29-evof-rnaz-rscp 99 - 53972824 53972922 213,94,0
chr12 53973876 53973973 C10-evof 0 - 53973876 53973973 10,10,10
chr12 53973104 53973197 C9-evof 0 - 53973104 53973197 10,10,10
chr12 53972945 53973038 C19-evof-paralog 0 - 53972945 53973038 10,10,10
chr12 53972965 53973064 C19-evof-paralog 0 - 53972965 53973064 10,10,10
chr12 53973384 53973484 C51-evof 0 - 53973384 53973484 10,10,10
chr12 53972895 53972993 C14-evof 0 - 53972895 53972993 10,10,10
chr12 53973564 53973662 C53-evof-paralog 0 - 53973564 53973662 10,10,10
chr12 53973595 53973695 C53-evof-paralog 0 - 53973595 53973695 10,10,10
chr12 53973005 53973105 C5-evof 0 - 53973005 53973105 10,10,10
chr12 53968407 53968500 C30-evof 0 - 53968407 53968500 10,10,10
chr12 53972336 53972435 C31-evof 0 - 53972336 53972435 10,10,10
chr12 53973176 53973273 C6-evof 0 - 53973176 53973273 10,10,10
chr12 53968020 53968114 C42-evof 0 - 53968020 53968114 10,10,10
chr12 53972271 53972368 C3-evof 0 - 53972271 53972368 10,10,10
chr12 53973455 53973554 C26-evof-rscp 0 - 53973455 53973554 0,118,95
chr12 53964428 53964528 C24-evof 0 - 53964428 53964528 10,10,10
chr12 53968362 53968461 C13-evof 0 - 53968362 53968461 10,10,10
chr12 53973035 53973132 C2-evof 0 - 53973035 53973132 10,10,10
chr12 53970733 53970823 C20-evof 0 - 53970733 53970823 10,10,10
chr12 53973806 53973903 C22-evof 0 - 53973806 53973903 10,10,10
chr12 53973076 53973168 C32-evof 0 - 53973076 53973168 10,10,10
chr12 53974164 53974263 C36-evof 0 - 53974164 53974263 10,10,10
chr12 53972405 53972503 C47-evof 0 - 53972405 53972503 10,10,10
chr12 53973311 53973413 C8-evof 0 - 53973311 53973413 10,10,10
chr11 65506088 65506185 C5-evof-rnaz 100 + 65506088 65506185 0,71,185
chr11 65506025 65506125 C29-evof-rnaz-rscp 100 + 65506025 65506125 213,94,0
chr11 65505456 65505555 C14-evof-rnaz 50 + 65505456 65505555 0,71,185
chr11 65505377 65505470 C7-evof 34 + 65505377 65505470 10,10,10
chr11 65505023 65505123 C30-evof 34 + 65505023 65505123 10,10,10
chr11 65503501 65503592 C52-evof-rscp 1 + 65503501 65503592 0,118,95
chr11 65504886 65504988 C11-evof 1 + 65504886 65504988 10,10,10
chr11 65503210 65503317 C13-evof 0 + 65503210 65503317 10,10,10
chr11 65505086 65505169 C61-evof 0 + 65505086 65505169 10,10,10
chr11 65504606 65504698 C16-evof 0 + 65504606 65504698 10,10,10
chr11 65503088 65503186 C6-evof 0 + 65503088 65503186 10,10,10
chr11 65504399 65504498 C3-evof 0 + 65504399 65504498 10,10,10
chr11 65505655 65505757 C44-evof 0 + 65505655 65505757 10,10,10
chr11 65505516 65505616 C18-evof 0 + 65505516 65505616 10,10,10
chr11 65503630 65503732 C27-evof 0 + 65503630 65503732 10,10,10
chr11 65502657 65502760 C21-evof 0 + 65502657 65502760 10,10,10
chr11 65502267 65502367 C55-evof 0 + 65502267 65502367 10,10,10
chr11 65503052 65503135 C38-evof 0 + 65503052 65503135 10,10,10
chr11 65505173 65505269 C2-evof 0 + 65505173 65505269 10,10,10
chr11 65503704 65503800 C40-evof 0 + 65503704 65503800 10,10,10
chr11 65501540 65501637 C25-evof 0 + 65501540 65501637 10,10,10
chr11 65500915 65501011 C36-evof 0 + 65500915 65501011 10,10,10
chr11 65504746 65504844 C43-evof-paralog 0 + 65504746 65504844 10,10,10
chr11 65504785 65504883 C43-evof-paralog 0 + 65504785 65504883 10,10,10
chrX 73852370 73852467 C3-evof 42 - 73852370 73852467 10,10,10
chrX 73847803 73847881 C5-evof-rscp 9 - 73847803 73847881 0,118,95
chrX 73852302 73852395 C1-evof-rscp-paralog 4 - 73852302 73852395 0,118,95
chrX 73852061 73852155 C1-evof-rscp-paralog 4 - 73852061 73852155 0,118,95
chrX 73852266 73852357 C19-evof-paralog 0 - 73852266 73852357 10,10,10
chrX 73852232 73852330 C19-evof-paralog 0 - 73852232 73852330 10,10,10
chrX 73851954 73852054 C8-evof 0 - 73851954 73852054 10,10,10
chrX 73851318 73851423 C32-evof 0 - 73851318 73851423 10,10,10
chrX 73831234 73831328 C35-evof 0 - 73831234 73831328 10,10,10
chrX 73852027 73852133 C13-evof-rscp-paralog 0 - 73852027 73852133 0,118,95
chrX 73852097 73852191 C13-evof-rscp-paralog 0 - 73852097 73852191 0,118,95
chrX 73846530 73846617 C7-evof-paralog 0 - 73846530 73846617 10,10,10
chrX 73845958 73846045 C7-evof-paralog 0 - 73845958 73846045 10,10,10
chrX 73845364 73845453 C7-evof-paralog 0 - 73845364 73845453 10,10,10
chrX 73845074 73845163 C7-evof-paralog 0 - 73845074 73845163 10,10,10
chrX 73844489 73844578 C7-evof-paralog 0 - 73844489 73844578 10,10,10
chrX 73844783 73844872 C7-evof-paralog 0 - 73844783 73844872 10,10,10
chrX 73845654 73845753 C7-evof-paralog 0 - 73845654 73845753 10,10,10
