# Supplementary material for: GraphClust2: Annotation and discovery of structured RNAs with scalable and accessible integrative clustering
Source: Gigascience. 2019 Dec 6;8(12):giz150. doi: 10.1093/gigascience/giz150 (PMC6897289; doi:10.1093/gigascience/giz150)
Supplement: giz150_Supplemental_Files [file giz150_supplemental_files.zip › Supplementary_T2_Roquin1_CDElike_motifs.xlsx]

## Sheet: Sheet1
GraphClust2 top CDE like motifs from clustering PAR-CLIP data from Murakawa_et_al.
gene		phastCons-median	Rank_PAR-CLIP_score	Murakawa-et-al_PAR-CLIP scores (diagnostic transition events) min-score_100	hit_location(hg18)	strand	hit_start	hit_end	Rank_expression_normalized-PAR-CLIP_score	Murakawa-et-al_expression normalized PAR-CLIP score	ID_Murakawa-et-al
BCOR		1.0	7	3618	chrX:39796174-39796201	-	59	85	41	29.49	CID_016763
RNF111		1.0	9	2680	chr15:57175655-57175679	+	8	31	2	108.47	CID_004114
POGK		0.0	10	2601	chr1:165088975-165088999	+	14	37	22	42.23	CID_008141
KPNA4		1.0	14	2118	chr3:161701332-161701357	-	11	35	31	35.3	CID_011773
PLAGL2		1.0	50	994	chr20:30247103-30247127	-	46	69	40	29.49	CID_009201
KLF9		1.0	66	885	chr9:72189912-72189939	-	3	29	24	39.92	CID_016177
DHX40		1.0	151	529	chr17:55039952-55039975	+	8	30	86	18.36	CID_005700
RNF34		0.97	162	493	chr12:120346390-120346414	+	7	30	783	4.02	CID_002830
PMAIP1		0.0	176	477	chr18:55721936-55721960	+	53	76	1180	2.8	CID_006126
SGK1		1.0	190	461	chr6:134532410-134532434	-	2	25	10	67.76	CID_014554
YWHAG		1.0	228	416	chr7:75794666-75794694	-	2	29	322	7.79	CID_014998
SPEN		0.98	273	370	chr1:16138818-16138845	+	75	101	1774	1.89	CID_006888
SEC24C		1.0	275	368	chr10:75201267-75201288	+	47	67	212	10.05	CID_000458
UBE2E1		0.13	373	306	chr3:23907458-23907485	+	4	30	541	5.31	CID_011114
CPSF6		1.0	379	303	chr12:67952358-67952382	+	10	33	1763	1.91	CID_002378
ACLY		0.0	381	302	chr17:37277215-37277239	-	5	28	2759	1.17	CID_005437
RER1		1.0	386	300	chr1:2324521-2324545	+	16	39	1160	2.85	CID_006777
ANKLE2		0.72	435	275	chr12:131813780-131813808	-	2	29	1210	2.73	CID_002927
ZDHHC20		0.0	478	259	chr13:20844751-20844777	-	31	56	238	9.41	CID_002942
CMTM6		0.0	498	251	chr3:32498292-32498319	-	4	30	380	6.88	CID_011167
SLC16A1		0.0	518	242	chr1:113256823-113256848	-	2	26	3470	0.89	CID_007724
VEZF1		0.99	542	235	chr17:53405657-53405684	-	4	30	610	4.87	CID_005649
ASF1B		0.98	559	232	chr19:14091355-14091382	-	8	34	3230	0.98	CID_006313
ACVR2A		0.0	560	232	chr2:148403394-148403418	+	3	26	357	7.14	CID_010590
LRRC8B		0.89	672	204	chr1:89832819-89832848	+	6	34	407	6.58	CID_007552
RBPJ		0.0	682	201	chr4:26044312-26044340	+	5	32	2177	1.55	CID_012110
ANKRD40		1.0	683	201	chr17:46127232-46127259	-	1	27	1675	2.01	CID_005590
ROD1		0.15	693	197	chr9:114024341-114024371	-	1	30	1141	2.92	CID_016380
ARHGAP19		0.0	717	193	chr10:98974067-98974093	-	1	26	1214	2.73	CID_000655
GSK3A		1.0	739	188	chr19:47426377-47426404	-	4	30	1004	3.33	CID_006583
MAN1C1		1.0	798	179	chr1:25982997-25983023	+	5	30	76	20.37	CID_007010
ZNF805		0.0	812	176	chr19:62458143-62458167	+	6	29	203	10.6	CID_006711
SERTAD4		0.85	847	173	chr1:208482732-208482758	+	2	27	170	11.84	CID_008682
SFRS5		1.0	926	162	chr14:69308217-69308244	+	36	62	3017	1.06	CID_003669
PPP1CB		1.0	1140	139	chr2:28875815-28875837	+	38	59	3084	1.03	CID_010120
BCAT1		0.75	1157	138	chr12:24860490-24860514	-	5	28	1006	3.32	CID_001852
PPP1R15B		0.0	1167	136	chr1:202641266-202641291	-	29	53	2269	1.47	CID_008531
SACM1L		0.2	1166	136	chr3:45760832-45760855	+	4	26	2960	1.08	CID_011257
AP3M1		0.98	1200	133	chr10:75552775-75552801	-	5	30	3860	0.75	CID_000468
DDX21		0.98	1218	131	chr10:70413367-70413393	+	37	62	6208	0.31	CID_000373
SOCS4		0.99	1223	130	chr14:54584229-54584256	+	58	84	771	4.07	CID_003553
SDHD		0.0	1233	129	chr11:111471199-111471221	+	10	31	1706	1.98	CID_001465
NFIB		1.0	1265	127	chr9:14077297-14077323	-	4	29	895	3.64	CID_016098
GIGYF2		1.0	1292	124	chr2:233430581-233430608	+	36	62	2549	1.29	CID_010950
RPS6KA5		0.98	1361	119	chr14:90407673-90407695	-	10	31	434	6.22	CID_003794
SLC35A5		0.0	1393	117	chr3:113785002-113785029	+	1	27	1550	2.17	CID_011537
USP14		0.0	1487	111	chr18:203045-203069	+	4	27	2992	1.07	CID_005906
POLR2C		0.0	1564	107	chr16:56062597-56062622	+	46	70	1799	1.86	CID_004735
ARIH1		1.0	1602	105	chr15:70664497-70664522	+	8	32	4092	0.69	CID_004274
MAT2A		1.0	1653	102	chr2:85625294-85625321	+	5	31	6671	0.26	CID_010377
GCN1L1		1.0	1680	101	chr12:119049969-119049993	-	2	25	3507	0.88	CID_002766
